# Supplementary material for: Encapsulation of Indicaxanthin-Rich Opuntia Green Extracts by Double Emulsions for Improved Stability and Bioaccessibility
Source: Foods. 2024 Mar 25;13(7):1003. doi: 10.3390/foods13071003 (PMC11012069; doi:10.3390/foods13071003)
Supplement: Supplementary file 1 [file foods-13-01003-s001.zip]

Archive with 1 entries (1 files):
- foods-2931112-supplementary.pdf
